# Supplementary material for: Nutritional stress compromises mosquito fitness and antiviral immunity, while enhancing dengue virus infection susceptibility
Source: Commun Biol. 2023 Nov 6;6:1123. doi: 10.1038/s42003-023-05516-4 (PMC10628303; doi:10.1038/s42003-023-05516-4)
Supplement: Supplementary file 4 — Supplementary Data 1 [file 42003_2023_5516_MOESM4_ESM.xlsx]

## Sheet: Sheet1
ID	block	larval nutrition	adult nutrition	blood feeding	viral copies B	infection status	mean wing/mm	fecundity/egg count	survival/dpbf	censoring
1	I	LL	LA	NB	N/A	N/A	2.565	61	14	1
2	I	LL	LA	NB	N/A	N/A	2.545	38	11	1
3	I	LL	LA	NB	N/A	N/A	2.59	44	30	1
4	I	LL	LA	NB	N/A	N/A	2.63	49	27	1
5	I	LL	LA	NB	N/A	N/A	2.59	58	45	1
6	I	LL	LA	NB	N/A	N/A	2.63	56	9	1
7	I	LL	LA	NB	N/A	N/A	2.53	56	31	1
8	I	LL	LA	NB	N/A	N/A	2.595	0	1	1
9	I	LL	LA	NB	N/A	N/A	2.6	70	53	1
10	I	LL	LA	NB	N/A	N/A	2.57	33	18	1
11	I	LL	LA	NB	N/A	N/A	2.46	77	27	1
12	I	LL	LA	NB	N/A	N/A	2.575	75	41	1
13	I	LL	LA	NB	N/A	N/A	2.62	0	1	1
14	I	LL	LA	NB	N/A	N/A	2.54	0	25	1
15	I	LL	LA	NB	N/A	N/A	2.78	49	26	1
16	I	LL	LA	NB	N/A	N/A	2.66	0	14	1
17	I	LL	LA	NB	N/A	N/A	2.71	48	28	1
18	I	LL	LA	NB	N/A	N/A	2.72	60	21	1
19	I	LL	LA	NB	N/A	N/A	2.615	44	5	1
20	I	LL	LA	NB	N/A	N/A	2.54	0	28	1
21	I	LL	LA	NB	N/A	N/A	2.625	0	36	1
22	I	LL	LA	NB	N/A	N/A	2.48	43	11	1
23	I	LL	LA	NB	N/A	N/A	2.47	0	7	1
24	I	LL	LA	NB	N/A	N/A	2.55	56	21	1
25	I	LL	LA	NB	N/A	N/A	2.49	70	9	1
26	I	LL	LA	NB	N/A	N/A	2.635	0	37	1
27	I	LL	LA	NB	N/A	N/A	2.66	72	15	1
28	I	LL	LA	NB	N/A	N/A	2.45	0	33	1
29	I	LL	LA	NB	N/A	N/A	2.76	0	6	1
30	I	LL	LA	NB	N/A	N/A	2.73	0	30	1
31	I	LL	LA	NB	N/A	N/A	2.6	48	24	1
32	I	LL	LA	NB	N/A	N/A	2.49	36	35	1
33	I	LL	LA	NB	N/A	N/A	2.6	0	37	1
34	I	LL	LA	NB	N/A	N/A	2.665	31	45	1
35	I	LL	LA	NB	N/A	N/A	2.49	36	15	1
36	I	LL	LA	NB	N/A	N/A	2.69	0	38	1
37	I	LL	LA	NB	N/A	N/A	2.51	44	44	1
38	I	LL	LA	NB	N/A	N/A	2.63	66	10	1
39	I	LL	LA	NB	N/A	N/A	2.56	39	13	1
40	I	LL	LA	NB	N/A	N/A	2.6	50	7	1
41	I	LL	LA	NB	N/A	N/A	2.59	38	33	1
42	I	LL	LA	NB	N/A	N/A	2.71	0	6	1
43	I	LL	LA	NB	N/A	N/A	2.455	37	33	1
44	I	LL	LA	NB	N/A	N/A	2.5	0	1	1
45	I	LL	LA	NB	N/A	N/A	2.56	25	22	1
46	I	LL	LA	NB	N/A	N/A	2.575	35	9	1
47	I	LL	LA	NB	N/A	N/A	2.67	0	9	1
48	I	LL	LA	NB	N/A	N/A	2.64	41	20	1
49	I	LL	LA	NB	N/A	N/A	2.675	41	39	1
50	I	LL	LA	NB	N/A	N/A	2.565	65	23	1
51	II	LL	LA	NB	N/A	N/A	2.73	0	1	1
52	II	LL	LA	NB	N/A	N/A	2.735	47	29	1
53	II	LL	LA	NB	N/A	N/A	2.48	0	13	1
54	II	LL	LA	NB	N/A	N/A	2.51	0	22	1
55	II	LL	LA	NB	N/A	N/A	2.51	0	8	1
56	II	LL	LA	NB	N/A	N/A	2.51	0	29	1
57	II	LL	LA	NB	N/A	N/A	2.615	50	5	1
58	II	LL	LA	NB	N/A	N/A	2.64	0	16	1
59	II	LL	LA	NB	N/A	N/A	2.595	0	1	1
60	II	LL	LA	NB	N/A	N/A	2.515	0	1	1
61	II	LL	LA	NB	N/A	N/A	2.53	0	4	1
62	II	LL	LA	NB	N/A	N/A	2.46	0	1	1
63	II	LL	LA	NB	N/A	N/A	2.61	0	1	1
64	II	LL	LA	NB	N/A	N/A	2.5	0	16	1
65	II	LL	LA	NB	N/A	N/A	2.745	56	28	1
66	II	LL	LA	NB	N/A	N/A	2.615	0	1	1
67	II	LL	LA	NB	N/A	N/A	2.645	0	38	1
68	II	LL	LA	NB	N/A	N/A	2.525	0	26	1
69	II	LL	LA	NB	N/A	N/A	2.775	59	17	1
70	II	LL	LA	NB	N/A	N/A	2.775	0	32	1
71	II	LL	LA	NB	N/A	N/A	2.625	0	8	1
72	II	LL	LA	NB	N/A	N/A	2.525	0	1	1
73	II	LL	LA	NB	N/A	N/A	2.545	0	20	1
74	II	LL	LA	NB	N/A	N/A	2.665	54	22	1
75	II	LL	LA	NB	N/A	N/A	2.63	41	16	1
76	II	LL	LA	NB	N/A	N/A	2.62	0	21	1
77	II	LL	LA	NB	N/A	N/A	2.48	0	13	1
78	II	LL	LA	NB	N/A	N/A	2.5	0	8	1
79	II	LL	LA	NB	N/A	N/A	2.58	0	1	1
80	II	LL	LA	NB	N/A	N/A	2.805	0	1	1
81	II	LL	LA	NB	N/A	N/A	2.51	0	1	1
82	II	LL	LA	NB	N/A	N/A	2.59	0	1	1
83	II	LL	LA	NB	N/A	N/A	2.56	0	1	1
84	II	LL	LA	NB	N/A	N/A	2.61	55	6	1
85	II	LL	LA	NB	N/A	N/A	2.605	0	12	1
86	II	LL	LA	NB	N/A	N/A	2.53	44	4	1
87	II	LL	LA	NB	N/A	N/A	2.535	0	31	1
88	II	LL	LA	NB	N/A	N/A	2.585	26	17	1
89	II	LL	LA	NB	N/A	N/A	2.38	0	32	1
90	II	LL	LA	NB	N/A	N/A	2.87	0	18	1
91	II	LL	LA	NB	N/A	N/A	2.605	0	15	1
92	II	LL	LA	NB	N/A	N/A	2.5	0	49	1
93	II	LL	LA	NB	N/A	N/A	2.74	0	22	1
94	II	LL	LA	NB	N/A	N/A	2.71	0	15	1
95	II	LL	LA	NB	N/A	N/A	2.51	0	1	1
96	II	LL	LA	NB	N/A	N/A	2.705	0	7	1
97	II	LL	LA	NB	N/A	N/A	2.58	44	9	1
98	II	LL	LA	NB	N/A	N/A	2.52	0	19	1
99	II	LL	LA	NB	N/A	N/A	2.51	0	15	1
100	II	LL	LA	NB	N/A	N/A	2.57	0	22	1
101	I	LL	LA	IB	6.37656	Positive	2.76	49	26	1
102	I	LL	LA	IB	N/A	Negative	2.535	24	19	1
103	I	LL	LA	IB	N/A	Negative	2.56	0	17	1
105	I	LL	LA	IB	7.32483	Positive	2.77	0	49	1
106	I	LL	LA	IB	6.82861	Positive	2.57	0	43	1
107	I	LL	LA	IB	N/A	Negative	2.64	0	10	1
108	I	LL	LA	IB	N/A	Negative	2.53	25	53	1
109	I	LL	LA	IB	6.81624	Positive	2.555	0	29	1
110	I	LL	LA	IB	N/A	Negative	2.65	0	6	1
111	I	LL	LA	IB	5.71325	Positive	2.62	0	9	1
112	I	LL	LA	IB	7.11359	Positive	2.6	0	30	1
113	I	LL	LA	IB	6.9236	Positive	2.63	0	51	1
114	I	LL	LA	IB	7.27289	Positive	2.6	45	28	1
115	I	LL	LA	IB	N/A	Negative	2.5	0	25	1
116	I	LL	LA	IB	6.2571	Positive	2.74	66	10	1
117	I	LL	LA	IB	N/A	Negative	2.53	0	13	1
118	I	LL	LA	IB	4.61945	Positive	2.665	0	1	1
119	I	LL	LA	IB	6.47927	Positive	2.55	47	28	1
120	I	LL	LA	IB	6.84396	Positive	2.58	52	24	1
121	I	LL	LA	IB	N/A	Negative	2.615	48	27	1
123	I	LL	LA	IB	N/A	Negative	2.5	29	14	1
124	I	LL	LA	IB	6.91769	Positive	2.57	58	45	1
125	I	LL	LA	IB	N/A	Negative	2.645	0	50	1
126	I	LL	LA	IB	N/A	Negative	2.48	0	12	1
127	I	LL	LA	IB	6.3404	Positive	2.72	38	38	1
128	I	LL	LA	IB	5.85518	Positive	2.37	25	24	1
129	I	LL	LA	IB	2.97809	Positive	2.46	0	19	1
131	I	LL	LA	IB	N/A	Negative	2.675	56	23	1
132	I	LL	LA	IB	7.3171	Positive	2.57	0	44	1
133	I	LL	LA	IB	N/A	Negative	2.56	0	56	1
134	I	LL	LA	IB	N/A	Negative	2.51	26	14	1
135	I	LL	LA	IB	5.96751	Positive	2.675	46	48	1
136	I	LL	LA	IB	7.19209	Positive	2.6	85	46	1
137	I	LL	LA	IB	7.16499	Positive	2.64	0	14	1
138	I	LL	LA	IB	7.02675	Positive	2.64	39	33	1
139	I	LL	LA	IB	N/A	Negative	2.56	0	10	1
140	I	LL	LA	IB	7.02633	Positive	2.64	0	52	1
141	I	LL	LA	IB	5.95994	Positive	2.63	0	13	1
142	I	LL	LA	IB	4.44687	Positive	2.63	0	5	1
143	I	LL	LA	IB	7.43182	Positive	2.615	35	25	1
144	I	LL	LA	IB	1.91395	Positive	2.745	70	21	1
145	I	LL	LA	IB	7.44657	Positive	2.65	0	34	1
146	I	LL	LA	IB	6.78937	Positive	2.615	0	20	1
147	I	LL	LA	IB	N/A	Negative	2.72	44	37	1
148	I	LL	LA	IB	N/A	Negative	2.47	0	34	1
149	I	LL	LA	IB	6.87284	Positive	2.68	48	28	1
150	I	LL	LA	IB	6.84765	Positive	2.71	0	23	1
151	I	LL	LA	IB	N/A	Negative	2.54	0	34	1
152	II	LL	LA	IB	3.35931	Positive	2.54	0	3	1
153	II	LL	LA	IB	4.92476	Positive	2.465	0	1	1
154	II	LL	LA	IB	N/A	Negative	2.725	0	9	1
155	II	LL	LA	IB	7.02423	Positive	2.61	0	39	1
156	II	LL	LA	IB	4.51039	Positive	2.73	0	1	1
157	II	LL	LA	IB	N/A	Negative	2.7	0	8	1
158	II	LL	LA	IB	6.22112	Positive	2.7	2	12	1
159	II	LL	LA	IB	8.07954	Positive	2.475	0	29	1
160	II	LL	LA	IB	N/A	Negative	2.67	0	26	1
161	II	LL	LA	IB	N/A	Negative	2.535	0	24	1
162	II	LL	LA	IB	N/A	Negative	2.725	45	6	1
163	II	LL	LA	IB	2.00728	Positive	2.6	0	5	1
164	II	LL	LA	IB	N/A	Negative	2.68	24	6	1
165	II	LL	LA	IB	4.51482	Positive	2.615	0	1	1
166	II	LL	LA	IB	N/A	Negative	2.69	0	19	1
167	II	LL	LA	IB	N/A	Negative	2.595	0	14	1
168	II	LL	LA	IB	N/A	Negative	2.44	0	6	1
169	II	LL	LA	IB	N/A	Negative	2.42	0	43	1
170	II	LL	LA	IB	N/A	Negative	2.44	0	6	1
171	II	LL	LA	IB	4.98782	Positive	2.59	0	1	1
172	II	LL	LA	IB	3.88422	Positive	2.435	0	1	1
173	II	LL	LA	IB	4.39653	Positive	2.645	0	1	1
174	II	LL	LA	IB	7.00135	Positive	2.65	59	22	1
175	II	LL	LA	IB	N/A	Negative	2.59	0	35	1
176	II	LL	LA	IB	N/A	Negative	2.57	41	13	1
177	II	LL	LA	IB	5.66013	Positive	2.38	0	1	1
178	II	LL	LA	IB	5.28316	Positive	2.44	0	5	1
179	II	LL	LA	IB	4.37662	Positive	2.67	0	1	1
180	II	LL	LA	IB	7.22723	Positive	2.51	0	29	1
181	II	LL	LA	IB	6.74961	Positive	2.42	33	24	1
182	II	LL	LA	IB	N/A	Negative	2.645	48	17	1
183	II	LL	LA	IB	4.45304	Positive	2.61	0	1	1
184	II	LL	LA	IB	7.02831	Positive	2.72	23	26	1
185	II	LL	LA	IB	N/A	Negative	2.445	0	8	1
186	II	LL	LA	IB	3.65178	Positive	2.645	0	1	1
187	II	LL	LA	IB	N/A	Negative	2.54	36	29	1
188	II	LL	LA	IB	N/A	Negative	2.5	0	8	1
189	II	LL	LA	IB	6.07382	Positive	2.71	0	34	1
190	II	LL	LA	IB	4.5555	Positive	2.48	0	1	1
191	II	LL	LA	IB	4.45566	Positive	2.64	0	1	1
192	II	LL	LA	IB	4.23095	Positive	2.58	0	1	1
193	II	LL	LA	IB	5.95265	Positive	2.825	48	22	1
194	II	LL	LA	IB	N/A	Negative	2.575	0	36	1
195	II	LL	LA	IB	3.05877	Positive	2.31	0	1	1
196	II	LL	LA	IB	5.82123	Positive	2.62	24	6	1
197	II	LL	LA	IB	6.97044	Positive	2.475	0	34	1
198	II	LL	LA	IB	N/A	Negative	2.355	0	11	1
199	II	LL	LA	IB	4.57669	Positive	2.61	0	1	1
200	I	NL	LA	NB	N/A	N/A	2.81	81	41	1
201	I	NL	LA	NB	N/A	N/A	2.99	64	30	1
202	I	NL	LA	NB	N/A	N/A	2.74	48	24	1
203	I	NL	LA	NB	N/A	N/A	2.615	75	43	1
204	I	NL	LA	NB	N/A	N/A	2.68	93	36	1
205	I	NL	LA	NB	N/A	N/A	2.66	64	26	1
206	I	NL	LA	NB	N/A	N/A	2.68	63	34	1
207	I	NL	LA	NB	N/A	N/A	2.75	0	6	1
208	I	NL	LA	NB	N/A	N/A	2.75	42	35	1
209	I	NL	LA	NB	N/A	N/A	2.945	97	34	1
210	I	NL	LA	NB	N/A	N/A	2.93	71	48	1
211	I	NL	LA	NB	N/A	N/A	2.76	82	33	1
212	I	NL	LA	NB	N/A	N/A	2.77	0	1	1
213	I	NL	LA	NB	N/A	N/A	2.87	57	14	1
214	I	NL	LA	NB	N/A	N/A	2.735	74	61	1
215	I	NL	LA	NB	N/A	N/A	2.74	63	36	1
216	I	NL	LA	NB	N/A	N/A	2.89	66	34	1
217	I	NL	LA	NB	N/A	N/A	2.715	35	38	1
218	I	NL	LA	NB	N/A	N/A	2.74	0	14	1
219	I	NL	LA	NB	N/A	N/A	2.865	0	18	1
220	I	NL	LA	NB	N/A	N/A	2.7	0	63	1
221	I	NL	LA	NB	N/A	N/A	2.82	53	22	1
222	I	NL	LA	NB	N/A	N/A	2.86	76	22	1
223	I	NL	LA	NB	N/A	N/A	2.83	52	34	1
224	I	NL	LA	NB	N/A	N/A	2.72	34	47	1
225	I	NL	LA	NB	N/A	N/A	2.81	36	19	1
226	I	NL	LA	NB	N/A	N/A	2.7	0	30	1
227	I	NL	LA	NB	N/A	N/A	2.965	87	9	1
228	I	NL	LA	NB	N/A	N/A	2.94	50	34	1
229	I	NL	LA	NB	N/A	N/A	2.81	58	12	1
230	I	NL	LA	NB	N/A	N/A	2.75	73	14	1
231	I	NL	LA	NB	N/A	N/A	2.755	0	35	1
232	I	NL	LA	NB	N/A	N/A	2.76	0	1	1
233	I	NL	LA	NB	N/A	N/A	2.79	0	37	1
234	I	NL	LA	NB	N/A	N/A	2.84	0	1	1
235	I	NL	LA	NB	N/A	N/A	2.76	71	15	1
236	I	NL	LA	NB	N/A	N/A	2.79	0	57	1
237	I	NL	LA	NB	N/A	N/A	2.865	53	35	1
238	I	NL	LA	NB	N/A	N/A	2.915	60	18	1
239	I	NL	LA	NB	N/A	N/A	2.88	0	44	1
240	I	NL	LA	NB	N/A	N/A	2.82	71	34	1
241	I	NL	LA	NB	N/A	N/A	2.79	0	15	1
242	I	NL	LA	NB	N/A	N/A	2.88	0	3	1
243	I	NL	LA	NB	N/A	N/A	2.765	84	18	1
244	I	NL	LA	NB	N/A	N/A	2.67	31	39	1
245	I	NL	LA	NB	N/A	N/A	2.785	49	19	1
246	I	NL	LA	NB	N/A	N/A	2.87	0	21	1
247	I	NL	LA	NB	N/A	N/A	2.88	49	37	1
248	I	NL	LA	NB	N/A	N/A	2.8	0	24	1
249	I	NL	LA	NB	N/A	N/A	2.8	81	19	1
250	II	NL	LA	NB	N/A	N/A	2.68	61	30	1
251	II	NL	LA	NB	N/A	N/A	3.02	0	46	1
252	II	NL	LA	NB	N/A	N/A	2.895	47	11	1
253	II	NL	LA	NB	N/A	N/A	2.75	52	5	1
254	II	NL	LA	NB	N/A	N/A	2.76	0	51	1
255	II	NL	LA	NB	N/A	N/A	2.785	60	8	1
256	II	NL	LA	NB	N/A	N/A	2.905	49	7	1
257	II	NL	LA	NB	N/A	N/A	2.815	24	28	1
258	II	NL	LA	NB	N/A	N/A	2.96	0	36	1
259	II	NL	LA	NB	N/A	N/A	2.92	44	10	1
260	II	NL	LA	NB	N/A	N/A	2.93	0	21	1
261	II	NL	LA	NB	N/A	N/A	2.905	38	14	1
262	II	NL	LA	NB	N/A	N/A	2.77	82	40	1
263	II	NL	LA	NB	N/A	N/A	2.98	62	16	1
264	II	NL	LA	NB	N/A	N/A	2.76	76	22	1
266	II	NL	LA	NB	N/A	N/A	2.855	45	38	1
267	II	NL	LA	NB	N/A	N/A	2.76	0	41	1
268	II	NL	LA	NB	N/A	N/A	2.79	62	20	1
269	II	NL	LA	NB	N/A	N/A	2.66	65	22	1
270	II	NL	LA	NB	N/A	N/A	2.96	69	40	1
271	II	NL	LA	NB	N/A	N/A	2.89	0	33	1
272	II	NL	LA	NB	N/A	N/A	2.865	76	30	1
273	II	NL	LA	NB	N/A	N/A	2.9	81	30	1
274	II	NL	LA	NB	N/A	N/A	2.73	41	13	1
275	II	NL	LA	NB	N/A	N/A	2.87	38	23	1
276	II	NL	LA	NB	N/A	N/A	2.885	51	23	1
277	II	NL	LA	NB	N/A	N/A	2.98	59	7	1
278	II	NL	LA	NB	N/A	N/A	2.92	41	29	1
279	II	NL	LA	NB	N/A	N/A	2.83	35	11	1
280	II	NL	LA	NB	N/A	N/A	2.88	0	35	1
281	II	NL	LA	NB	N/A	N/A	2.89	66	37	1
282	II	NL	LA	NB	N/A	N/A	2.815	50	4	1
283	II	NL	LA	NB	N/A	N/A	2.69	0	15	1
284	II	NL	LA	NB	N/A	N/A	2.77	53	21	1
285	II	NL	LA	NB	N/A	N/A	2.82	63	5	1
286	II	NL	LA	NB	N/A	N/A	3	91	22	1
287	II	NL	LA	NB	N/A	N/A	2.72	49	20	1
288	II	NL	LA	NB	N/A	N/A	2.92	50	9	1
289	II	NL	LA	NB	N/A	N/A	2.74	64	15	1
290	II	NL	LA	NB	N/A	N/A	2.88	53	6	1
291	II	NL	LA	NB	N/A	N/A	2.865	63	16	1
292	II	NL	LA	NB	N/A	N/A	2.94	109	43	1
293	II	NL	LA	NB	N/A	N/A	2.78	54	13	1
294	II	NL	LA	NB	N/A	N/A	2.76	0	38	1
295	II	NL	LA	NB	N/A	N/A	2.86	62	27	1
296	II	NL	LA	NB	N/A	N/A	2.89	67	3	1
297	II	NL	LA	NB	N/A	N/A	2.9	62	40	1
298	II	NL	LA	NB	N/A	N/A	2.91	66	31	1
299	II	NL	LA	NB	N/A	N/A	2.81	54	18	1
300	I	NL	LA	IB	N/A	Negative	2.865	0	32	1
301	I	NL	LA	IB	7.06142	Positive	2.89	0	29	1
302	I	NL	LA	IB	4.64173	Positive	2.875	0	1	1
303	I	NL	LA	IB	N/A	Negative	2.82	53	33	1
304	I	NL	LA	IB	N/A	Negative	2.87	0	30	1
306	I	NL	LA	IB	3.75042	Positive	2.73	0	1	1
307	I	NL	LA	IB	N/A	Negative	2.91	0	16	1
308	I	NL	LA	IB	1.98476	Positive	2.84	0	14	1
309	I	NL	LA	IB	7.46952	Positive	2.81	75	34	1
310	I	NL	LA	IB	4.87085	Positive	2.845	27	33	1
311	I	NL	LA	IB	2.20417	Positive	2.73	0	20	1
312	I	NL	LA	IB	6.63725	Positive	2.765	64	32	1
313	I	NL	LA	IB	7.51856	Positive	2.77	39	21	1
314	I	NL	LA	IB	7.01715	Positive	2.84	45	32	1
315	I	NL	LA	IB	N/A	Negative	2.74	53	6	1
316	I	NL	LA	IB	N/A	Negative	2.84	50	8	1
317	I	NL	LA	IB	7.07577	Positive	2.66	32	33	1
318	I	NL	LA	IB	7.4672	Positive	2.89	84	49	1
319	I	NL	LA	IB	7.04951	Positive	3.005	91	33	1
320	I	NL	LA	IB	6.83464	Positive	2.84	30	31	1
321	I	NL	LA	IB	6.11158	Positive	2.885	61	21	1
322	I	NL	LA	IB	N/A	Negative	2.8	0	27	1
323	I	NL	LA	IB	6.83447	Positive	2.815	53	14	1
324	I	NL	LA	IB	7.73312	Positive	2.935	0	27	1
325	I	NL	LA	IB	N/A	Negative	2.81	0	1	1
326	I	NL	LA	IB	7.38454	Positive	2.74	0	35	1
327	I	NL	LA	IB	N/A	Negative	2.835	0	1	1
328	I	NL	LA	IB	7.46006	Positive	2.86	57	37	1
329	I	NL	LA	IB	2.45158	Positive	2.8	0	5	1
330	I	NL	LA	IB	7.17712	Positive	2.785	0	20	1
331	I	NL	LA	IB	4.15796	Positive	2.74	0	1	1
332	I	NL	LA	IB	5.63844	Positive	2.68	43	41	1
333	I	NL	LA	IB	N/A	Negative	2.725	68	7	1
334	I	NL	LA	IB	N/A	Negative	3.01	0	5	1
335	I	NL	LA	IB	N/A	Negative	2.8	0	24	1
336	I	NL	LA	IB	4.64685	Positive	2.855	0	1	1
337	I	NL	LA	IB	N/A	Negative	2.91	0	14	1
338	I	NL	LA	IB	N/A	Negative	2.765	0	27	1
339	I	NL	LA	IB	N/A	Negative	2.82	0	10	1
340	I	NL	LA	IB	N/A	Negative	2.77	62	4	1
341	I	NL	LA	IB	N/A	Negative	2.67	0	19	1
342	I	NL	LA	IB	N/A	Negative	2.77	14	19	1
343	I	NL	LA	IB	N/A	Negative	2.85	0	23	1
344	I	NL	LA	IB	N/A	Negative	2.925	0	13	1
345	I	NL	LA	IB	N/A	Negative	2.83	0	12	1
346	I	NL	LA	IB	N/A	Negative	2.87	0	9	1
347	I	NL	LA	IB	N/A	Negative	2.8	0	4	1
348	I	NL	LA	IB	N/A	Negative	2.82	53	9	1
349	II	NL	LA	IB	N/A	Negative	2.855	49	37	1
350	II	NL	LA	IB	N/A	Negative	2.89	65	22	1
351	II	NL	LA	IB	N/A	Negative	2.77	61	7	1
352	II	NL	LA	IB	6.42258	Positive	2.905	0	8	1
353	II	NL	LA	IB	N/A	Negative	2.775	47	13	1
354	II	NL	LA	IB	N/A	Negative	2.855	0	10	1
355	II	NL	LA	IB	N/A	Negative	2.83	49	41	1
356	II	NL	LA	IB	6.99259	Positive	2.99	71	12	1
357	II	NL	LA	IB	6.17958	Positive	2.765	36	10	1
358	II	NL	LA	IB	N/A	Negative	2.78	75	8	1
359	II	NL	LA	IB	4.23965	Positive	2.82	80	4	1
361	II	NL	LA	IB	7.58876	Positive	2.87	94	13	1
362	II	NL	LA	IB	5.90603	Positive	2.9	60	15	1
363	II	NL	LA	IB	6.20342	Positive	2.88	69	9	1
364	II	NL	LA	IB	5.04888	Positive	2.83	45	4	1
365	II	NL	LA	IB	7.22898	Positive	2.89	36	36	1
366	II	NL	LA	IB	N/A	Negative	2.83	41	34	1
367	II	NL	LA	IB	7.40439	Positive	2.74	76	25	1
368	II	NL	LA	IB	7.44737	Positive	2.87	44	14	1
369	II	NL	LA	IB	N/A	Negative	2.88	52	9	1
370	II	NL	LA	IB	N/A	Negative	2.845	49	11	1
371	II	NL	LA	IB	6.57347	Positive	2.81	54	20	1
372	II	NL	LA	IB	N/A	Negative	2.93	0	13	1
373	II	NL	LA	IB	7.7244	Positive	2.91	71	34	1
374	II	NL	LA	IB	N/A	Negative	2.91	0	9	1
375	II	NL	LA	IB	N/A	Negative	2.77	0	43	1
376	II	NL	LA	IB	N/A	Negative	2.78	0	24	1
377	II	NL	LA	IB	N/A	Negative	2.9	31	11	1
378	II	NL	LA	IB	6.70395	Positive	2.95	0	27	1
379	II	NL	LA	IB	7.00893	Positive	2.805	76	26	1
380	II	NL	LA	IB	N/A	Negative	2.92	64	27	1
381	II	NL	LA	IB	6.61402	Positive	2.915	65	5	1
382	II	NL	LA	IB	5.6473	Positive	2.945	55	28	1
383	II	NL	LA	IB	5.29416	Positive	2.89	0	1	1
384	II	NL	LA	IB	N/A	Negative	2.87	62	36	1
385	II	NL	LA	IB	N/A	Negative	2.74	61	9	1
386	II	NL	LA	IB	7.55541	Positive	2.46	56	12	1
387	II	NL	LA	IB	N/A	Negative	2.81	54	5	1
388	II	NL	LA	IB	N/A	Negative	2.735	0	29	1
389	II	NL	LA	IB	N/A	Negative	2.87	94	10	1
390	II	NL	LA	IB	4.56581	Positive	2.82	0	2	1
391	II	NL	LA	IB	6.02261	Positive	2.98	0	11	1
392	II	NL	LA	IB	N/A	Negative	2.82	56	9	1
393	II	NL	LA	IB	N/A	Negative	2.78	61	29	1
394	II	NL	LA	IB	5.88998	Positive	2.91	42	28	1
395	II	NL	LA	IB	6.2094	Positive	2.92	61	8	1
396	II	NL	LA	IB	N/A	Negative	2.8	0	17	1
397	II	NL	LA	IB	N/A	Negative	2.96	73	5	1
398	II	NL	LA	IB	4.92631	Positive	2.75	0	3	1
399	I	LL	NA	NB	N/A	N/A	2.59	53	45	1
400	I	LL	NA	NB	N/A	N/A	2.67	58	54	1
401	I	LL	NA	NB	N/A	N/A	2.745	50	30	1
402	I	LL	NA	NB	N/A	N/A	2.645	37	10	1
404	I	LL	NA	NB	N/A	N/A	2.635	49	9	1
405	I	LL	NA	NB	N/A	N/A	2.525	36	15	1
406	I	LL	NA	NB	N/A	N/A	2.63	40	19	1
407	I	LL	NA	NB	N/A	N/A	2.59	45	30	1
408	I	LL	NA	NB	N/A	N/A	2.59	55	27	1
409	I	LL	NA	NB	N/A	N/A	2.44	61	33	1
410	I	LL	NA	NB	N/A	N/A	2.46	0	33	1
411	I	LL	NA	NB	N/A	N/A	2.59	33	14	1
412	I	LL	NA	NB	N/A	N/A	2.62	46	5	1
413	I	LL	NA	NB	N/A	N/A	2.675	49	6	1
414	I	LL	NA	NB	N/A	N/A	2.65	52	24	1
415	I	LL	NA	NB	N/A	N/A	2.735	53	26	1
416	I	LL	NA	NB	N/A	N/A	2.55	56	44	1
417	I	LL	NA	NB	N/A	N/A	2.645	62	34	1
418	I	LL	NA	NB	N/A	N/A	2.56	51	36	1
419	I	LL	NA	NB	N/A	N/A	2.58	45	48	1
420	I	LL	NA	NB	N/A	N/A	2.66	45	35	1
421	I	LL	NA	NB	N/A	N/A	2.55	61	30	1
422	I	LL	NA	NB	N/A	N/A	2.51	51	16	1
423	I	LL	NA	NB	N/A	N/A	2.52	50	36	1
424	I	LL	NA	NB	N/A	N/A	2.67	47	60	1
425	I	LL	NA	NB	N/A	N/A	2.54	38	38	1
426	I	LL	NA	NB	N/A	N/A	2.7	55	34	1
427	I	LL	NA	NB	N/A	N/A	2.65	0	50	1
428	I	LL	NA	NB	N/A	N/A	2.58	54	18	1
429	I	LL	NA	NB	N/A	N/A	2.64	52	45	1
430	I	LL	NA	NB	N/A	N/A	2.475	41	30	1
431	I	LL	NA	NB	N/A	N/A	2.54	27	46	1
432	I	LL	NA	NB	N/A	N/A	2.495	31	34	1
433	I	LL	NA	NB	N/A	N/A	2.74	40	31	1
434	I	LL	NA	NB	N/A	N/A	2.565	49	27	1
435	I	LL	NA	NB	N/A	N/A	2.59	18	60	1
436	I	LL	NA	NB	N/A	N/A	2.57	63	16	1
437	I	LL	NA	NB	N/A	N/A	2.3	37	51	1
438	I	LL	NA	NB	N/A	N/A	2.47	40	36	1
439	I	LL	NA	NB	N/A	N/A	2.66	38	44	1
440	I	LL	NA	NB	N/A	N/A	2.6	43	9	1
441	I	LL	NA	NB	N/A	N/A	2.57	58	32	1
442	I	LL	NA	NB	N/A	N/A	2.575	56	24	1
443	I	LL	NA	NB	N/A	N/A	2.615	40	48	1
444	I	LL	NA	NB	N/A	N/A	2.72	42	41	1
445	I	LL	NA	NB	N/A	N/A	2.47	48	46	1
446	I	LL	NA	NB	N/A	N/A	2.42	42	6	1
447	I	LL	NA	NB	N/A	N/A	2.48	40	22	1
448	I	LL	NA	NB	N/A	N/A	2.46	48	34	1
449	II	LL	NA	NB	N/A	N/A	2.5	42	42	1
450	II	LL	NA	NB	N/A	N/A	2.445	31	51	1
451	II	LL	NA	NB	N/A	N/A	2.53	51	59	1
452	II	LL	NA	NB	N/A	N/A	2.725	67	14	1
453	II	LL	NA	NB	N/A	N/A	2.59	28	39	1
454	II	LL	NA	NB	N/A	N/A	2.685	51	12	1
455	II	LL	NA	NB	N/A	N/A	2.565	53	32	1
456	II	LL	NA	NB	N/A	N/A	2.68	60	44	1
457	II	LL	NA	NB	N/A	N/A	2.715	52	13	1
458	II	LL	NA	NB	N/A	N/A	2.465	50	26	1
459	II	LL	NA	NB	N/A	N/A	2.61	43	33	1
460	II	LL	NA	NB	N/A	N/A	2.55	52	13	1
461	II	LL	NA	NB	N/A	N/A	2.65	33	44	1
462	II	LL	NA	NB	N/A	N/A	2.55	44	48	1
463	II	LL	NA	NB	N/A	N/A	2.515	61	42	1
464	II	LL	NA	NB	N/A	N/A	2.42	65	42	1
465	II	LL	NA	NB	N/A	N/A	2.53	25	5	1
467	II	LL	NA	NB	N/A	N/A	2.51	43	53	1
468	II	LL	NA	NB	N/A	N/A	2.505	41	26	1
469	II	LL	NA	NB	N/A	N/A	2.5	63	62	1
470	II	LL	NA	NB	N/A	N/A	2.515	36	35	1
471	II	LL	NA	NB	N/A	N/A	2.65	60	29	1
472	II	LL	NA	NB	N/A	N/A	2.58	50	9	1
473	II	LL	NA	NB	N/A	N/A	2.5	39	24	1
474	II	LL	NA	NB	N/A	N/A	2.71	0	3	1
475	II	LL	NA	NB	N/A	N/A	2.55	40	41	1
476	II	LL	NA	NB	N/A	N/A	2.54	36	23	1
477	II	LL	NA	NB	N/A	N/A	2.63	53	8	1
478	II	LL	NA	NB	N/A	N/A	2.48	58	15	1
479	II	LL	NA	NB	N/A	N/A	2.595	64	33	1
480	II	LL	NA	NB	N/A	N/A	2.57	46	38	1
481	II	LL	NA	NB	N/A	N/A	2.415	0	17	1
482	II	LL	NA	NB	N/A	N/A	2.49	46	31	1
483	II	LL	NA	NB	N/A	N/A	2.48	0	49	1
484	II	LL	NA	NB	N/A	N/A	2.46	0	66	1
485	II	LL	NA	NB	N/A	N/A	2.64	59	34	1
486	II	LL	NA	NB	N/A	N/A	2.675	39	32	1
487	II	LL	NA	NB	N/A	N/A	2.49	38	20	1
488	II	LL	NA	NB	N/A	N/A	2.54	47	6	1
489	II	LL	NA	NB	N/A	N/A	2.54	42	41	1
490	II	LL	NA	NB	N/A	N/A	2.52	0	2	1
491	II	LL	NA	NB	N/A	N/A	2.49	46	20	1
492	II	LL	NA	NB	N/A	N/A	2.65	83	27	1
493	II	LL	NA	NB	N/A	N/A	2.47	55	26	1
494	II	LL	NA	NB	N/A	N/A	2.395	46	50	1
495	II	LL	NA	NB	N/A	N/A	2.65	45	44	1
496	II	LL	NA	NB	N/A	N/A	2.47	29	34	1
497	II	LL	NA	NB	N/A	N/A	2.55	50	35	1
498	II	LL	NA	NB	N/A	N/A	2.52	48	14	1
499	I	LL	NA	IB	N/A	Negative	2.54	49	23	1
500	I	LL	NA	IB	N/A	Negative	2.62	49	45	1
501	I	LL	NA	IB	N/A	Negative	2.49	53	28	1
502	I	LL	NA	IB	0.0632894	Positive	2.45	39	33	1
503	I	LL	NA	IB	N/A	Negative	2.77	74	30	1
504	I	LL	NA	IB	5.55722	Positive	2.58	55	27	1
505	I	LL	NA	IB	N/A	Negative	2.42	49	29	1
506	I	LL	NA	IB	6.00149	Positive	2.54	60	25	1
507	I	LL	NA	IB	N/A	Negative	2.62	0	56	1
508	I	LL	NA	IB	N/A	Negative	2.55	47	31	1
509	I	LL	NA	IB	N/A	Negative	2.59	19	32	1
510	I	LL	NA	IB	N/A	Negative	2.51	51	21	1
511	I	LL	NA	IB	N/A	Negative	2.54	66	28	1
512	I	LL	NA	IB	6.97289	Positive	2.41	0	18	1
513	I	LL	NA	IB	6.5239	Positive	2.47	59	33	1
514	I	LL	NA	IB	6.32321	Positive	2.65	57	23	1
515	I	LL	NA	IB	1.31291	Positive	2.53	39	17	1
516	I	LL	NA	IB	N/A	Negative	2.72	62	30	1
517	I	LL	NA	IB	N/A	Negative	2.68	45	20	1
518	I	LL	NA	IB	N/A	Negative	2.63	30	40	1
519	I	LL	NA	IB	N/A	Negative	2.34	0	1	1
520	I	LL	NA	IB	6.43691	Positive	2.6	51	33	1
521	I	LL	NA	IB	1.80756	Positive	2.6	53	26	1
522	I	LL	NA	IB	N/A	Negative	2.51	57	43	1
523	I	LL	NA	IB	6.82756	Positive	2.445	37	44	1
524	I	LL	NA	IB	6.39938	Positive	2.59	58	13	1
525	I	LL	NA	IB	N/A	Negative	2.61	49	50	1
526	I	LL	NA	IB	N/A	Negative	2.68	52	26	1
527	I	LL	NA	IB	N/A	Negative	2.64	0	28	1
528	I	LL	NA	IB	N/A	Negative	2.445	48	29	1
529	I	LL	NA	IB	N/A	Negative	2.5	0	32	1
530	I	LL	NA	IB	N/A	Negative	2.66	41	24	1
531	I	LL	NA	IB	6.08949	Positive	2.61	50	34	1
532	I	LL	NA	IB	N/A	Negative	2.78	45	32	1
533	I	LL	NA	IB	N/A	Negative	2.6	43	19	1
534	I	LL	NA	IB	N/A	Negative	2.56	32	38	1
535	I	LL	NA	IB	N/A	Negative	2.68	34	11	1
536	I	LL	NA	IB	N/A	Negative	2.665	57	29	1
537	I	LL	NA	IB	N/A	Negative	2.52	28	62	1
538	I	LL	NA	IB	N/A	Negative	2.69	36	53	1
539	I	LL	NA	IB	N/A	Negative	2.61	0	55	1
540	I	LL	NA	IB	N/A	Negative	2.615	43	13	1
541	I	LL	NA	IB	N/A	Negative	2.61	0	66	1
542	I	LL	NA	IB	N/A	Negative	2.59	35	32	1
543	I	LL	NA	IB	4.88747	Positive	2.61	50	5	1
544	I	LL	NA	IB	5.91344	Positive	2.53	36	8	1
545	I	LL	NA	IB	N/A	Negative	2.72	47	6	1
546	I	LL	NA	IB	N/A	Negative	2.44	46	37	1
547	I	LL	NA	IB	N/A	Negative	2.64	59	37	1
548	I	LL	NA	IB	N/A	Negative	2.62	70	41	1
549	II	LL	NA	IB	N/A	Negative	2.59	32	9	1
550	II	LL	NA	IB	N/A	Negative	2.79	0	15	1
551	II	LL	NA	IB	N/A	Negative	2.68	60	8	1
552	II	LL	NA	IB	6.63903	Positive	2.57	42	16	1
553	II	LL	NA	IB	N/A	Negative	2.52	40	63	1
554	II	LL	NA	IB	N/A	Negative	2.53	0	19	1
555	II	LL	NA	IB	N/A	Negative	2.485	48	25	1
556	II	LL	NA	IB	N/A	Negative	2.6	65	38	1
557	II	LL	NA	IB	6.6566	Positive	2.44	39	37	1
558	II	LL	NA	IB	N/A	Negative	2.47	43	48	1
559	II	LL	NA	IB	6.57193	Positive	2.46	42	29	1
560	II	LL	NA	IB	N/A	Negative	2.75	74	51	1
561	II	LL	NA	IB	N/A	Negative	2.59	58	33	1
562	II	LL	NA	IB	N/A	Negative	2.51	52	30	1
563	II	LL	NA	IB	N/A	Negative	2.31	0	51	1
564	II	LL	NA	IB	7.04567	Positive	2.46	55	38	1
565	II	LL	NA	IB	N/A	Negative	2.55	48	31	1
566	II	LL	NA	IB	N/A	Negative	2.57	42	26	1
567	II	LL	NA	IB	6.85346	Positive	2.53	33	20	1
568	II	LL	NA	IB	N/A	Negative	2.61	58	25	1
569	II	LL	NA	IB	N/A	Negative	2.725	57	19	1
570	II	LL	NA	IB	N/A	Negative	2.65	56	43	1
571	II	LL	NA	IB	N/A	Negative	2.485	34	39	1
572	II	LL	NA	IB	N/A	Negative	2.49	34	48	1
573	II	LL	NA	IB	N/A	Negative	2.47	0	50	1
574	II	LL	NA	IB	6.87167	Positive	2.53	59	33	1
575	II	LL	NA	IB	6.07758	Positive	2.42	47	52	1
576	II	LL	NA	IB	N/A	Negative	2.64	0	20	1
577	II	LL	NA	IB	N/A	Negative	2.46	40	25	1
578	II	LL	NA	IB	N/A	Negative	2.63	0	7	1
579	II	LL	NA	IB	N/A	Negative	2.57	54	18	1
580	II	LL	NA	IB	N/A	Negative	2.66	0	37	1
581	II	LL	NA	IB	N/A	Negative	2.51	13	43	1
582	II	LL	NA	IB	N/A	Negative	2.555	52	41	1
583	II	LL	NA	IB	N/A	Negative	2.54	41	30	1
584	II	LL	NA	IB	N/A	Negative	2.58	68	31	1
585	II	LL	NA	IB	N/A	Negative	2.315	32	30	1
586	II	LL	NA	IB	N/A	Negative	2.63	39	24	1
587	II	LL	NA	IB	N/A	Negative	2.42	37	5	1
588	II	LL	NA	IB	5.22954	Positive	2.41	0	6	1
589	II	LL	NA	IB	7.38223	Positive	2.41	59	33	1
590	II	LL	NA	IB	N/A	Negative	2.59	21	27	1
591	II	LL	NA	IB	6.84157	Positive	2.48	49	38	1
592	II	LL	NA	IB	N/A	Negative	2.59	47	47	1
593	II	LL	NA	IB	N/A	Negative	2.53	45	13	1
594	II	LL	NA	IB	N/A	Negative	2.5	54	35	1
595	II	LL	NA	IB	N/A	Negative	2.53	58	20	1
596	II	LL	NA	IB	N/A	Negative	2.575	35	30	1
597	II	LL	NA	IB	N/A	Negative	2.55	31	29	1
598	II	LL	NA	IB	N/A	Negative	2.41	41	35	1
599	I	NL	NA	NB	N/A	N/A	2.78	81	33	1
600	I	NL	NA	NB	N/A	N/A	2.8	86	45	1
601	I	NL	NA	NB	N/A	N/A	2.85	80	32	1
602	I	NL	NA	NB	N/A	N/A	2.83	86	37	1
603	I	NL	NA	NB	N/A	N/A	2.88	109	40	1
604	I	NL	NA	NB	N/A	N/A	2.86	77	38	1
605	I	NL	NA	NB	N/A	N/A	2.71	67	18	1
606	I	NL	NA	NB	N/A	N/A	2.69	72	42	1
607	I	NL	NA	NB	N/A	N/A	2.78	77	49	1
608	I	NL	NA	NB	N/A	N/A	2.83	68	37	1
609	I	NL	NA	NB	N/A	N/A	2.85	63	45	1
610	I	NL	NA	NB	N/A	N/A	2.76	69	35	1
611	I	NL	NA	NB	N/A	N/A	2.76	74	62	1
613	I	NL	NA	NB	N/A	N/A	2.73	87	33	1
614	I	NL	NA	NB	N/A	N/A	2.78	97	54	1
615	I	NL	NA	NB	N/A	N/A	2.9	75	18	1
616	I	NL	NA	NB	N/A	N/A	2.715	72	14	1
617	I	NL	NA	NB	N/A	N/A	2.7	78	16	1
618	I	NL	NA	NB	N/A	N/A	2.65	63	22	1
619	I	NL	NA	NB	N/A	N/A	2.65	71	55	1
620	I	NL	NA	NB	N/A	N/A	2.78	78	13	1
621	I	NL	NA	NB	N/A	N/A	2.9	8	38	1
622	I	NL	NA	NB	N/A	N/A	2.82	66	38	1
623	I	NL	NA	NB	N/A	N/A	2.79	88	19	1
624	I	NL	NA	NB	N/A	N/A	2.81	61	16	1
625	I	NL	NA	NB	N/A	N/A	2.91	76	36	1
626	I	NL	NA	NB	N/A	N/A	2.75	63	8	1
627	I	NL	NA	NB	N/A	N/A	2.905	41	23	1
628	I	NL	NA	NB	N/A	N/A	2.77	62	50	1
629	I	NL	NA	NB	N/A	N/A	2.84	65	46	1
630	I	NL	NA	NB	N/A	N/A	2.77	79	37	1
632	I	NL	NA	NB	N/A	N/A	2.76	49	42	1
633	I	NL	NA	NB	N/A	N/A	2.93	92	32	1
634	I	NL	NA	NB	N/A	N/A	2.86	63	36	1
635	I	NL	NA	NB	N/A	N/A	2.72	75	45	1
636	I	NL	NA	NB	N/A	N/A	2.83	72	37	1
637	I	NL	NA	NB	N/A	N/A	2.81	66	37	1
638	I	NL	NA	NB	N/A	N/A	2.8	69	7	1
640	I	NL	NA	NB	N/A	N/A	2.81	70	47	1
641	I	NL	NA	NB	N/A	N/A	2.84	89	31	1
642	I	NL	NA	NB	N/A	N/A	2.77	91	8	1
643	I	NL	NA	NB	N/A	N/A	2.86	67	42	1
644	I	NL	NA	NB	N/A	N/A	2.8	84	29	1
645	I	NL	NA	NB	N/A	N/A	2.72	60	56	1
646	I	NL	NA	NB	N/A	N/A	2.77	38	8	1
647	I	NL	NA	NB	N/A	N/A	2.75	64	18	1
648	I	NL	NA	NB	N/A	N/A	2.92	75	19	1
649	II	NL	NA	NB	N/A	N/A	2.98	129	14	1
650	II	NL	NA	NB	N/A	N/A	2.78	76	30	1
651	II	NL	NA	NB	N/A	N/A	2.805	69	38	1
652	II	NL	NA	NB	N/A	N/A	2.81	64	27	1
653	II	NL	NA	NB	N/A	N/A	2.79	73	32	1
654	II	NL	NA	NB	N/A	N/A	3.04	83	6	1
655	II	NL	NA	NB	N/A	N/A	2.73	69	27	1
656	II	NL	NA	NB	N/A	N/A	2.73	61	53	1
657	II	NL	NA	NB	N/A	N/A	2.875	69	9	1
658	II	NL	NA	NB	N/A	N/A	2.81	69	36	1
659	II	NL	NA	NB	N/A	N/A	2.94	66	27	1
660	II	NL	NA	NB	N/A	N/A	2.89	86	31	1
661	II	NL	NA	NB	N/A	N/A	2.73	80	5	1
662	II	NL	NA	NB	N/A	N/A	2.69	66	29	1
663	II	NL	NA	NB	N/A	N/A	2.82	100	52	1
664	II	NL	NA	NB	N/A	N/A	2.94	67	29	1
665	II	NL	NA	NB	N/A	N/A	2.85	79	16	1
666	II	NL	NA	NB	N/A	N/A	2.89	64	23	1
667	II	NL	NA	NB	N/A	N/A	2.99	0	1	1
669	II	NL	NA	NB	N/A	N/A	2.75	78	28	1
670	II	NL	NA	NB	N/A	N/A	2.81	77	44	1
671	II	NL	NA	NB	N/A	N/A	2.87	68	47	1
672	II	NL	NA	NB	N/A	N/A	2.79	30	53	1
673	II	NL	NA	NB	N/A	N/A	2.925	83	17	1
674	II	NL	NA	NB	N/A	N/A	2.8	83	37	1
675	II	NL	NA	NB	N/A	N/A	2.91	81	26	1
676	II	NL	NA	NB	N/A	N/A	2.83	84	31	1
677	II	NL	NA	NB	N/A	N/A	2.84	80	8	1
678	II	NL	NA	NB	N/A	N/A	2.86	65	36	1
679	II	NL	NA	NB	N/A	N/A	2.91	85	35	1
680	II	NL	NA	NB	N/A	N/A	2.88	99	47	1
681	II	NL	NA	NB	N/A	N/A	2.88	69	41	1
682	II	NL	NA	NB	N/A	N/A	2.85	57	36	1
683	II	NL	NA	NB	N/A	N/A	2.7	74	13	1
684	II	NL	NA	NB	N/A	N/A	2.72	86	24	1
685	II	NL	NA	NB	N/A	N/A	2.895	78	22	1
686	II	NL	NA	NB	N/A	N/A	2.705	0	1	1
687	II	NL	NA	NB	N/A	N/A	2.7	68	6	1
688	II	NL	NA	NB	N/A	N/A	2.955	45	13	1
689	II	NL	NA	NB	N/A	N/A	2.85	76	38	1
690	II	NL	NA	NB	N/A	N/A	2.82	80	24	1
691	II	NL	NA	NB	N/A	N/A	2.89	59	31	1
692	II	NL	NA	NB	N/A	N/A	2.95	82	12	1
693	II	NL	NA	NB	N/A	N/A	2.96	83	9	1
694	II	NL	NA	NB	N/A	N/A	2.92	73	30	1
695	II	NL	NA	NB	N/A	N/A	2.79	59	38	1
696	II	NL	NA	NB	N/A	N/A	2.86	70	22	1
697	II	NL	NA	NB	N/A	N/A	2.75	72	28	1
698	II	NL	NA	NB	N/A	N/A	2.98	69	24	1
699	I	NL	NA	IB	N/A	Negative	2.675	61	32	1
700	I	NL	NA	IB	N/A	Negative	2.85	62	6	1
701	I	NL	NA	IB	N/A	Negative	2.74	70	26	1
702	I	NL	NA	IB	N/A	Negative	2.915	92	17	1
703	I	NL	NA	IB	N/A	Negative	2.77	59	20	1
704	I	NL	NA	IB	N/A	Negative	2.73	60	11	1
705	I	NL	NA	IB	N/A	Negative	2.62	82	27	1
706	I	NL	NA	IB	N/A	Negative	2.8	73	23	1
707	I	NL	NA	IB	6.46718	Positive	2.83	69	52	1
708	I	NL	NA	IB	N/A	Negative	2.81	54	30	1
709	I	NL	NA	IB	N/A	Negative	2.61	69	34	1
710	I	NL	NA	IB	6.17472	Positive	2.67	77	38	1
711	I	NL	NA	IB	N/A	Negative	2.69	54	42	1
712	I	NL	NA	IB	N/A	Negative	2.75	63	23	1
713	I	NL	NA	IB	6.48906	Positive	2.655	62	15	1
714	I	NL	NA	IB	N/A	Negative	2.845	74	40	1
715	I	NL	NA	IB	N/A	Negative	2.845	55	22	1
716	I	NL	NA	IB	N/A	Negative	2.585	5	9	1
717	I	NL	NA	IB	N/A	Negative	3	63	12	1
718	I	NL	NA	IB	N/A	Negative	2.8	55	39	1
719	I	NL	NA	IB	N/A	Negative	2.82	26	56	1
720	I	NL	NA	IB	N/A	Negative	2.81	50	36	1
721	I	NL	NA	IB	N/A	Negative	2.85	64	22	1
722	I	NL	NA	IB	N/A	Negative	2.9	66	28	1
723	I	NL	NA	IB	N/A	Negative	2.81	70	45	1
724	I	NL	NA	IB	N/A	Negative	2.75	74	37	1
725	I	NL	NA	IB	N/A	Negative	2.89	54	46	1
726	I	NL	NA	IB	N/A	Negative	2.71	50	47	1
727	I	NL	NA	IB	N/A	Negative	2.82	67	15	1
728	I	NL	NA	IB	N/A	Negative	3.02	87	23	1
729	I	NL	NA	IB	N/A	Negative	2.8	58	56	1
730	I	NL	NA	IB	N/A	Negative	2.68	50	25	1
731	I	NL	NA	IB	N/A	Negative	2.77	62	44	1
732	I	NL	NA	IB	N/A	Negative	2.835	57	22	1
733	I	NL	NA	IB	N/A	Negative	2.62	69	45	1
734	I	NL	NA	IB	N/A	Negative	2.79	74	27	1
735	I	NL	NA	IB	N/A	Negative	2.69	63	40	1
736	I	NL	NA	IB	N/A	Negative	2.76	58	36	1
737	I	NL	NA	IB	N/A	Negative	2.81	85	51	1
738	I	NL	NA	IB	5.9779	Positive	2.75	60	22	1
739	I	NL	NA	IB	N/A	Negative	2.76	75	68	1
740	I	NL	NA	IB	N/A	Negative	2.53	45	36	1
741	I	NL	NA	IB	N/A	Negative	2.76	28	44	1
742	I	NL	NA	IB	6.69016	Positive	2.62	53	40	1
743	II	NL	NA	IB	N/A	Negative	2.76	72	58	1
744	II	NL	NA	IB	N/A	Negative	2.89	77	47	1
745	II	NL	NA	IB	N/A	Negative	2.72	61	62	1
746	II	NL	NA	IB	N/A	Negative	2.935	65	53	1
747	II	NL	NA	IB	N/A	Negative	2.795	74	4	1
748	II	NL	NA	IB	5.68331	Positive	2.805	68	13	1
749	II	NL	NA	IB	6.67784	Positive	2.89	98	39	1
750	II	NL	NA	IB	N/A	Negative	2.76	81	37	1
751	II	NL	NA	IB	N/A	Negative	2.93	116	29	1
752	II	NL	NA	IB	N/A	Negative	2.83	61	54	1
753	II	NL	NA	IB	N/A	Negative	3.02	84	61	1
754	II	NL	NA	IB	N/A	Negative	2.74	74	22	1
755	II	NL	NA	IB	N/A	Negative	2.815	71	44	1
756	II	NL	NA	IB	7.06187	Positive	2.62	89	36	1
758	II	NL	NA	IB	N/A	Negative	2.87	93	38	1
759	II	NL	NA	IB	N/A	Negative	2.87	0	29	1
760	II	NL	NA	IB	N/A	Negative	3	0	40	1
761	II	NL	NA	IB	N/A	Negative	2.84	86	22	1
762	II	NL	NA	IB	N/A	Negative	2.78	80	37	1
763	II	NL	NA	IB	N/A	Negative	2.77	52	6	1
764	II	NL	NA	IB	N/A	Negative	2.69	65	38	1
765	II	NL	NA	IB	N/A	Negative	2.92	71	31	1
766	II	NL	NA	IB	N/A	Negative	2.91	72	3	1
767	II	NL	NA	IB	N/A	Negative	3.05	78	27	1
768	II	NL	NA	IB	N/A	Negative	2.77	70	46	1
769	II	NL	NA	IB	N/A	Negative	2.73	54	54	1
770	II	NL	NA	IB	N/A	Negative	2.79	74	31	1
771	II	NL	NA	IB	N/A	Negative	2.87	78	22	1
772	II	NL	NA	IB	N/A	Negative	2.91	78	38	1
773	II	NL	NA	IB	N/A	Negative	2.97	90	45	1
774	II	NL	NA	IB	N/A	Negative	2.94	77	9	1
775	II	NL	NA	IB	N/A	Negative	2.875	88	12	1
776	II	NL	NA	IB	N/A	Negative	2.73	62	11	1
777	II	NL	NA	IB	N/A	Negative	2.91	82	35	1
778	II	NL	NA	IB	N/A	Negative	2.73	63	24	1
779	II	NL	NA	IB	N/A	Negative	2.9	18	17	1
780	II	NL	NA	IB	N/A	Negative	2.97	102	36	1
781	II	NL	NA	IB	N/A	Negative	2.86	81	40	1
782	II	NL	NA	IB	N/A	Negative	2.75	65	55	1
783	II	NL	NA	IB	N/A	Negative	2.91	71	28	1
784	II	NL	NA	IB	N/A	Negative	2.85	82	57	1
785	II	NL	NA	IB	N/A	Negative	2.86	74	34	1
786	II	NL	NA	IB	N/A	Negative	2.79	85	47	1
787	II	NL	NA	IB	N/A	Negative	3.05	75	66	1
788	II	NL	NA	IB	N/A	Negative	2.99	91	7	1
789	II	NL	NA	IB	N/A	Negative	2.65	72	41	1
790	II	NL	NA	IB	N/A	Negative	2.88	75	30	1
791	II	NL	NA	IB	7.28838	Positive	2.83	101	26	1
792	II	NL	NA	IB	N/A	Negative	2.975	71	41	1
